# Supplementary material for: Improving the prospective prediction of a near-term suicide attempt in veterans at risk for suicide, using a go/no-go task
Source: Psychol Med. 2022 Jul 28;53(9):4245–54. doi: 10.1017/S0033291722001003 (PMC9883589; doi:10.1017/S0033291722001003)
Supplement: Supplementary file 1 [file S0033291722001003sup.zip]

Archive with 2 entries (2 files):
- S0033291722001003sup001.docx
- S0033291722001003sup002.docx
